# Supplementary material for: Mapping Geographical Differences and Examining the Determinants of Childhood Stunting in Ethiopia: A Bayesian Geostatistical Analysis
Source: Nutrients. 2021 Jun 19;13(6):2104. doi: 10.3390/nu13062104 (PMC8234472; doi:10.3390/nu13062104)
Supplement: Supplementary file 1 [file nutrients-13-02104-s001.zip]

Archive with 1 entries (1 files):
- nutrients-1152580-supplementary.pdf
